# Supplementary material for: Comparative Analysis of Quality Attributes and Flavor Profiles of Broccoli (Brassica oleracea var. italica) Stalk and Floret Juices Fermented by Limosilactobacillus reuteri
Source: Foods. 2026 Apr 27;15(9):1519. doi: 10.3390/foods15091519 (PMC13164264; doi:10.3390/foods15091519)
Supplement: Supplementary file 1 [file foods-15-01519-s001.zip]

Archive with 1 entries (1 files):
- foods-4208556-supplementary.pdf
